# Supplementary material for: Electrochemical Skin Conductance by Sudoscan in Non-Dialysis Chronic Kidney Disease Patients
Source: J Clin Med. 2023 Dec 28;13(1):187. doi: 10.3390/jcm13010187 (PMC10779764; doi:10.3390/jcm13010187)
Supplement: Supplementary file 1 [file jcm-13-00187-s001.zip]

Archive with 1 entries (1 files):
- jcm-2759484-supplementary.pdf
